# Supplementary material for: The Loss of HJV Aggravates Muscle Atrophy by Promoting the Activation of the TβRII/Smad3 Pathway
Source: Int J Mol Sci. 2025 Feb 26;26(5):2016. doi: 10.3390/ijms26052016 (PMC11900576; doi:10.3390/ijms26052016)
Supplement: Supplementary file 1 [file ijms-26-02016-s001.zip]

Archive with 1 entries (1 files):
- ijms-3474814-supplementary.pdf
